# Supplementary material for: A new species of Andean toad (Bufonidae, Osornophryne) discovered using molecular and morphological data, with a taxonomic key for the genus
Source: Zookeys. 2011 Jun 17;(108):73–97. doi: 10.3897/zookeys.108.1129 (PMC3119318; doi:10.3897/zookeys.108.1129)
Supplement: XML Treatment for Osornophryne simpsoni [file zookeys.108.1129-treatment1.xml]

<!DOCTYPE tp:taxon-treatment
  PUBLIC "-//TaxonX//DTD Taxonomic Treatment Publishing DTD v0 20100105//EN" "tax-treatment-NSO.dtd">
<tp:taxon-treatment xmlns:tp="http://www.plazi.org/taxpub"><tp:treatment-meta><mixed-citation publication-type="journal"><person-group><name><surname>Páez-Moscoso</surname><given-names>Diego J.</given-names></name><name><surname>Guayasamin</surname><given-names>Juan M.</given-names></name><name><surname>Yánez-Muñoz</surname><given-names>Mario</given-names></name></person-group><article-title>A new species of Andean toad  (Bufonidae, <italic>Osornophryne</italic>)  discovered using molecular and morphological data,  with a taxonomic key for the genus</article-title><source>Zookeys</source><day>17</day><month>6</month><year>2011</year><volume>2011</volume><issue>108</issue><fpage>73</fpage><lpage>97</lpage><pub-id pub-id-type="doi">10.3897/zookeys.108.1129</pub-id></mixed-citation></tp:treatment-meta><tp:nomenclature><tp:taxon-name>
                        <tp:taxon-name-part taxon-name-part-type="genus">Osornophryne</tp:taxon-name-part>
                        <tp:taxon-name-part taxon-name-part-type="species">simpsoni</tp:taxon-name-part>
                        <object-id xmlns:xlink="http://www.w3.org/1999/xlink" xlink:type="simple">urn:lsid:zoobank.org:act:9BFBC919-F698-4FDE-8994-9154FF9E99ED</object-id>
                    		<object-id xmlns:xlink="http://www.w3.org/1999/xlink" xlink:type="simple">http://species-id.net/wiki/Osornophryne_simpsoni</object-id>
                    </tp:taxon-name><tp:taxon-status xmlns:xlink="http://www.w3.org/1999/xlink" xlink:type="simple">sp. n.</tp:taxon-status></tp:nomenclature><tp:treatment-sec sec-type="Holotype"><title>Holotype.</title><p>QCAZ 49774 (<xref ref-type="fig" rid="F2">Figs 2</xref>, <xref ref-type="fig" rid="F3">3</xref>), an adult male near San Rafael-Chontayacu (<named-content xmlns:xlink="http://www.w3.org/1999/xlink" content-type="dwc:verbatimCoordinates" xlink:type="simple">1°16'34.61"S, 78°4'21.14"W</named-content>, 2266 m.a.s.l.), Reserve Ankaku-Zona, Río Challuwayacu, Provincia de Pastaza, Ecuador, by Elicio Tapia on 21 October 2009.</p></tp:treatment-sec><tp:treatment-sec sec-type="Paratopotypes"><title>Paratopotypes:</title><p>QCAZ 48781, 49777, 45899 obtained with holotype.</p></tp:treatment-sec><tp:treatment-sec sec-type="Paratypes"><title>Paratypes.</title><p>DH-MECN 5660 adult female, DH-MECN 5261, 5263, 5258–59, adult male obtained near Reserva Biológica Río Zuñac (<named-content xmlns:xlink="http://www.w3.org/1999/xlink" content-type="dwc:verbatimCoordinates" xlink:type="simple">1°20'57.87"S, 78°09'31.37"W</named-content>, 2250 m.a.s.l.), Parroquia Río Negro, Cantón Baños, Provincia de Tungurahua, Ecuador, by MYM, M. Urgiles y A. Laguna on 17 May 2008; QCAZ 39769 also obtained near Reserva Biológica Río Zuñac, by DJP, A. Narváez, and J. P. Reyes-Puig on 21 January 2009.</p><table-wrap position="float" orientation="portrait" id="T1"><label>Table 1.</label><caption><p>Summary of specimens sequenced of <italic><tp:taxon-name>Osornophryne</tp:taxon-name></italic> and <italic><tp:taxon-name>Atelopus</tp:taxon-name></italic> for the gen 12S and GenBank accession numbers.</p></caption><table><tbody><tr><th rowspan="1" colspan="1">Species and museum no.</th><th rowspan="1" colspan="1">Locality</th><th rowspan="1" colspan="1">Latitude and Longitude</th><th rowspan="1" colspan="1">GenBank No.</th></tr><tr><td rowspan="1" colspan="4"><italic><tp:taxon-name>Atelopus</tp:taxon-name></italic> sp.</td></tr><tr><td rowspan="1" colspan="1">QCAZ 34540</td><td rowspan="1" colspan="1">Limón</td><td rowspan="1" colspan="1"/><td rowspan="1" colspan="1">JF907488</td></tr><tr><td rowspan="1" colspan="1">QCAZ 41326</td><td rowspan="1" colspan="1">Zuruni</td><td rowspan="1" colspan="1"/><td rowspan="1" colspan="1">JF907486</td></tr><tr><td rowspan="1" colspan="1">QCAZ 38427</td><td rowspan="1" colspan="1">Las Tres Cruces</td><td rowspan="1" colspan="1"/><td rowspan="1" colspan="1">JF907487</td></tr><tr><td rowspan="1" colspan="4"><italic><tp:taxon-name>Osornophryne angel</tp:taxon-name></italic></td></tr><tr><td rowspan="1" colspan="1">QCAZ 40039</td><td rowspan="1" colspan="1">Páramo del Ángel</td><td rowspan="1" colspan="1"><named-content xmlns:xlink="http://www.w3.org/1999/xlink" content-type="dwc:verbatimCoordinates" xlink:type="simple">0°41'15"N, 77°52'46"W</named-content></td><td rowspan="1" colspan="1">JF907459</td></tr><tr><td rowspan="1" colspan="1">QCAZ 40036</td><td rowspan="1" colspan="1">Páramo del Ángel</td><td rowspan="1" colspan="1"><named-content xmlns:xlink="http://www.w3.org/1999/xlink" content-type="dwc:verbatimCoordinates" xlink:type="simple">0°41'15"N, 77°52'46"W</named-content></td><td rowspan="1" colspan="1">JF907458</td></tr><tr><td rowspan="1" colspan="1">QCAZ 40040</td><td rowspan="1" colspan="1">Páramo del Ángel</td><td rowspan="1" colspan="1"><named-content xmlns:xlink="http://www.w3.org/1999/xlink" content-type="dwc:verbatimCoordinates" xlink:type="simple">0°41'15"N, 77°52'46"W</named-content></td><td rowspan="1" colspan="1">JF907493</td></tr><tr><td rowspan="1" colspan="4"><italic><tp:taxon-name>Osornophryne antisana</tp:taxon-name></italic></td></tr><tr><td rowspan="1" colspan="1">QCAZ 40172</td><td rowspan="1" colspan="1">Páramo de Oyacachi</td><td rowspan="1" colspan="1"><named-content xmlns:xlink="http://www.w3.org/1999/xlink" content-type="dwc:verbatimCoordinates" xlink:type="simple">0°10'34"S, 78°0.6'50"W</named-content></td><td rowspan="1" colspan="1">JF907453</td></tr><tr><td rowspan="1" colspan="1">QCAZ 40173</td><td rowspan="1" colspan="1">Páramo de Oyacachi</td><td rowspan="1" colspan="1"><named-content xmlns:xlink="http://www.w3.org/1999/xlink" content-type="dwc:verbatimCoordinates" xlink:type="simple">0°10'34"S, 78°0.6'50"W</named-content></td><td rowspan="1" colspan="1">JF907485</td></tr><tr><td rowspan="1" colspan="1">QCAZ 40174</td><td rowspan="1" colspan="1">Páramo de Oyacachi</td><td rowspan="1" colspan="1"><named-content xmlns:xlink="http://www.w3.org/1999/xlink" content-type="dwc:verbatimCoordinates" xlink:type="simple">0°10'34"S, 78°0.6'50"W</named-content></td><td rowspan="1" colspan="1">JF907484</td></tr><tr><td rowspan="1" colspan="1"> DH-MECN 838</td><td rowspan="1" colspan="1">Salvefaccha</td><td rowspan="1" colspan="1"><named-content xmlns:xlink="http://www.w3.org/1999/xlink" content-type="dwc:verbatimCoordinates" xlink:type="simple">0°13'54"S, 78°0.1'1"W</named-content></td><td rowspan="1" colspan="1">JF907490</td></tr><tr><td rowspan="1" colspan="1"> DH-MECN 811</td><td rowspan="1" colspan="1">Salvefaccha</td><td rowspan="1" colspan="1"><named-content xmlns:xlink="http://www.w3.org/1999/xlink" content-type="dwc:verbatimCoordinates" xlink:type="simple">0°13'54"S, 78°0.1'1"W</named-content></td><td rowspan="1" colspan="1">JF907489</td></tr><tr><td rowspan="1" colspan="1">QCAZ 46204</td><td rowspan="1" colspan="1">Llanganates</td><td rowspan="1" colspan="1"><named-content xmlns:xlink="http://www.w3.org/1999/xlink" content-type="dwc:verbatimCoordinates" xlink:type="simple">1°15'57"S, 78°26'45"W</named-content></td><td rowspan="1" colspan="1">JF907450</td></tr><tr><td rowspan="1" colspan="1">QCAZ 46212</td><td rowspan="1" colspan="1">Llanganates</td><td rowspan="1" colspan="1"><named-content xmlns:xlink="http://www.w3.org/1999/xlink" content-type="dwc:verbatimCoordinates" xlink:type="simple">1°15'57"S, 78°26'45"W</named-content></td><td rowspan="1" colspan="1">JF907449</td></tr><tr><td rowspan="1" colspan="1">QCAZ 48035</td><td rowspan="1" colspan="1">Llanganates</td><td rowspan="1" colspan="1"><named-content xmlns:xlink="http://www.w3.org/1999/xlink" content-type="dwc:verbatimCoordinates" xlink:type="simple">1°15'57"S, 78°26'45"W</named-content></td><td rowspan="1" colspan="1">JF907448</td></tr><tr><td rowspan="1" colspan="1">QCAZ 48223</td><td rowspan="1" colspan="1">Llanganates</td><td rowspan="1" colspan="1"><named-content xmlns:xlink="http://www.w3.org/1999/xlink" content-type="dwc:verbatimCoordinates" xlink:type="simple">1°15'57"S, 78°26'45"W</named-content></td><td rowspan="1" colspan="1">JF907445</td></tr><tr><td rowspan="1" colspan="1">QCAZ 48220</td><td rowspan="1" colspan="1">Llanganates</td><td rowspan="1" colspan="1"><named-content xmlns:xlink="http://www.w3.org/1999/xlink" content-type="dwc:verbatimCoordinates" xlink:type="simple">1°15'57"S, 78°26'45"W</named-content></td><td rowspan="1" colspan="1">JF907446</td></tr><tr><td rowspan="1" colspan="1">QCAZ 48034</td><td rowspan="1" colspan="1">Llanganates</td><td rowspan="1" colspan="1"><named-content xmlns:xlink="http://www.w3.org/1999/xlink" content-type="dwc:verbatimCoordinates" xlink:type="simple">1°15'57"S, 78°26'45"W</named-content></td><td rowspan="1" colspan="1">JF907447</td></tr><tr><td rowspan="1" colspan="4"><italic><tp:taxon-name>Osornophryne bufoniformis</tp:taxon-name></italic></td></tr><tr><td rowspan="1" colspan="1">QCAZ 40123</td><td rowspan="1" colspan="1">Santa Bárbara</td><td rowspan="1" colspan="1"><named-content xmlns:xlink="http://www.w3.org/1999/xlink" content-type="dwc:verbatimCoordinates" xlink:type="simple">0°38'29"N, 77°31'18.5"W</named-content></td><td rowspan="1" colspan="1">JF907431</td></tr><tr><td rowspan="1" colspan="1">QCAZ 40121</td><td rowspan="1" colspan="1">Santa Bárbara</td><td rowspan="1" colspan="1"><named-content xmlns:xlink="http://www.w3.org/1999/xlink" content-type="dwc:verbatimCoordinates" xlink:type="simple">0°38'29"N, 77°31'18.5"W</named-content></td><td rowspan="1" colspan="1">JF907432</td></tr><tr><td rowspan="1" colspan="1">QCAZ 40003</td><td rowspan="1" colspan="1">Santa Bárbara</td><td rowspan="1" colspan="1"><named-content xmlns:xlink="http://www.w3.org/1999/xlink" content-type="dwc:verbatimCoordinates" xlink:type="simple">0°38'29.5"N, 77°31'18.5"W</named-content></td><td rowspan="1" colspan="1">JF907430</td></tr><tr><td rowspan="1" colspan="1">QCAZ 45082</td><td rowspan="1" colspan="1">Huaca</td><td rowspan="1" colspan="1"><named-content xmlns:xlink="http://www.w3.org/1999/xlink" content-type="dwc:verbatimCoordinates" xlink:type="simple">0°40'15"N, 77°46'11"W</named-content></td><td rowspan="1" colspan="1">JF907460</td></tr><tr><td rowspan="1" colspan="1">QCAZ 45083</td><td rowspan="1" colspan="1">Huaca</td><td rowspan="1" colspan="1"><named-content xmlns:xlink="http://www.w3.org/1999/xlink" content-type="dwc:verbatimCoordinates" xlink:type="simple">0°40'15"N, 77°46'11"W</named-content></td><td rowspan="1" colspan="1">JF907461</td></tr><tr><td rowspan="1" colspan="1">QCAZ 45084</td><td rowspan="1" colspan="1">Huaca</td><td rowspan="1" colspan="1"><named-content xmlns:xlink="http://www.w3.org/1999/xlink" content-type="dwc:verbatimCoordinates" xlink:type="simple">0°40'15"N, 77°46'11"W</named-content></td><td rowspan="1" colspan="1">JF907462</td></tr><tr><td rowspan="1" colspan="1"> DH-MECN 1815</td><td rowspan="1" colspan="1">Playón de San Francisco</td><td rowspan="1" colspan="1"><named-content xmlns:xlink="http://www.w3.org/1999/xlink" content-type="dwc:verbatimCoordinates" xlink:type="simple">1°37'43"N, 77°54'35"W</named-content></td><td rowspan="1" colspan="1">JF907455</td></tr><tr><td rowspan="1" colspan="1"> DH-MECN 1806</td><td rowspan="1" colspan="1">Playón de San Francisco</td><td rowspan="1" colspan="1"><named-content xmlns:xlink="http://www.w3.org/1999/xlink" content-type="dwc:verbatimCoordinates" xlink:type="simple">1°37'43"N, 77°54'35"W</named-content></td><td rowspan="1" colspan="1">JF907457</td></tr><tr><td rowspan="1" colspan="1"> DH-MECN 1807</td><td rowspan="1" colspan="1">Playón de San Francisco</td><td rowspan="1" colspan="1"><named-content xmlns:xlink="http://www.w3.org/1999/xlink" content-type="dwc:verbatimCoordinates" xlink:type="simple">1°37'43"N, 77°54'35"W</named-content></td><td rowspan="1" colspan="1">JF907456</td></tr><tr><td rowspan="1" colspan="1"> DH-MECN 1808</td><td rowspan="1" colspan="1">Playón de San Francisco</td><td rowspan="1" colspan="1"><named-content xmlns:xlink="http://www.w3.org/1999/xlink" content-type="dwc:verbatimCoordinates" xlink:type="simple">1°37'42.6"N, 77°54'35"W</named-content></td><td rowspan="1" colspan="1">JF907454</td></tr><tr><td rowspan="1" colspan="4"><italic><tp:taxon-name>Osornophryne cf. bufoniformis</tp:taxon-name></italic></td></tr><tr><td rowspan="1" colspan="1">QCAZ 9316</td><td rowspan="1" colspan="1">Vía Tulcán-Maldonado</td><td rowspan="1" colspan="1"><named-content xmlns:xlink="http://www.w3.org/1999/xlink" content-type="dwc:verbatimCoordinates" xlink:type="simple">0°47'31"N, 77°54'25"W</named-content></td><td rowspan="1" colspan="1">AF375498</td></tr><tr><td rowspan="1" colspan="4"><italic><tp:taxon-name>Osornophryne cofanorum</tp:taxon-name></italic></td></tr><tr><td rowspan="1" colspan="1">DH-MECN 1591</td><td rowspan="1" colspan="1">La Bonita</td><td rowspan="1" colspan="1"><named-content xmlns:xlink="http://www.w3.org/1999/xlink" content-type="dwc:verbatimCoordinates" xlink:type="simple">00°29'19"N, 77°35'11"W</named-content></td><td rowspan="1" colspan="1">JF907440</td></tr><tr><td rowspan="1" colspan="1">DH-MECN 1579</td><td rowspan="1" colspan="1">La Bonita</td><td rowspan="1" colspan="1"><named-content xmlns:xlink="http://www.w3.org/1999/xlink" content-type="dwc:verbatimCoordinates" xlink:type="simple">00°29'19"N, 77°35'11"W</named-content></td><td rowspan="1" colspan="1">JF907439</td></tr><tr><td rowspan="1" colspan="1">DH-MECN 1629</td><td rowspan="1" colspan="1">La Bonita</td><td rowspan="1" colspan="1"><named-content xmlns:xlink="http://www.w3.org/1999/xlink" content-type="dwc:verbatimCoordinates" xlink:type="simple">00°29'19"N, 77°35'11"W</named-content></td><td rowspan="1" colspan="1">JF907441</td></tr><tr><td rowspan="1" colspan="4"><italic><tp:taxon-name>Osornophryne guacamayo</tp:taxon-name></italic></td></tr><tr><td rowspan="1" colspan="1">QCAZ 40138</td><td rowspan="1" colspan="1">Poblado de Oyacachi</td><td rowspan="1" colspan="1"><named-content xmlns:xlink="http://www.w3.org/1999/xlink" content-type="dwc:verbatimCoordinates" xlink:type="simple">0°10'34"S,, 78°0'50"W</named-content></td><td rowspan="1" colspan="1">JF907463</td></tr><tr><td rowspan="1" colspan="1">QCAZ 40143</td><td rowspan="1" colspan="1">Poblado de Oyacachi</td><td rowspan="1" colspan="1"><named-content xmlns:xlink="http://www.w3.org/1999/xlink" content-type="dwc:verbatimCoordinates" xlink:type="simple">0°10'34"S,, 78°0'50"W</named-content></td><td rowspan="1" colspan="1">JF907464</td></tr><tr><td rowspan="1" colspan="1">QCAZ 40147</td><td rowspan="1" colspan="1">Poblado de Oyacachi</td><td rowspan="1" colspan="1"><named-content xmlns:xlink="http://www.w3.org/1999/xlink" content-type="dwc:verbatimCoordinates" xlink:type="simple">0°10'34"S,, 78°0'50"W</named-content></td><td rowspan="1" colspan="1">JF907465</td></tr><tr><td rowspan="1" colspan="1">QCAZ 43370</td><td rowspan="1" colspan="1">Volcán Sumaco</td><td rowspan="1" colspan="1"><named-content xmlns:xlink="http://www.w3.org/1999/xlink" content-type="dwc:verbatimCoordinates" xlink:type="simple">0°34'11"S, 77°35'39"W</named-content></td><td rowspan="1" colspan="1">JF907474</td></tr><tr><td rowspan="1" colspan="1">QCAZ 4576</td><td rowspan="1" colspan="1">Volcán Sumaco</td><td rowspan="1" colspan="1"><named-content xmlns:xlink="http://www.w3.org/1999/xlink" content-type="dwc:verbatimCoordinates" xlink:type="simple">0°34'11"S, 77°35'39"W</named-content></td><td rowspan="1" colspan="1">JF907491</td></tr><tr><td rowspan="1" colspan="1">QCAZ 40106</td><td rowspan="1" colspan="1">Cordillera de los Guacamayos</td><td rowspan="1" colspan="1"><named-content xmlns:xlink="http://www.w3.org/1999/xlink" content-type="dwc:verbatimCoordinates" xlink:type="simple">0°37'26.5"S, 77°50'27"W</named-content></td><td rowspan="1" colspan="1">JF907468</td></tr><tr><td rowspan="1" colspan="1">QCAZ 40102</td><td rowspan="1" colspan="1">Cordillera de los Guacamayos</td><td rowspan="1" colspan="1"><named-content xmlns:xlink="http://www.w3.org/1999/xlink" content-type="dwc:verbatimCoordinates" xlink:type="simple">0°37'26.5"S, 77°50'27"W</named-content></td><td rowspan="1" colspan="1">JF907492</td></tr><tr><td rowspan="1" colspan="1">QCAZ 43554</td><td rowspan="1" colspan="1">Cordillera de los Guacamayos</td><td rowspan="1" colspan="1"><named-content xmlns:xlink="http://www.w3.org/1999/xlink" content-type="dwc:verbatimCoordinates" xlink:type="simple">0°37'26.5"S, 77°50'27"W</named-content></td><td rowspan="1" colspan="1">JF907467</td></tr><tr><td rowspan="1" colspan="1">QCAZ 17295</td><td rowspan="1" colspan="1">Volcán Reventador</td><td rowspan="1" colspan="1"><named-content xmlns:xlink="http://www.w3.org/1999/xlink" content-type="dwc:verbatimCoordinates" xlink:type="simple">0°6'43"S, 77°40'44"W</named-content></td><td rowspan="1" colspan="1">JF907471</td></tr><tr><td rowspan="1" colspan="1">QCAZ 17294</td><td rowspan="1" colspan="1">Volcán Reventador</td><td rowspan="1" colspan="1"><named-content xmlns:xlink="http://www.w3.org/1999/xlink" content-type="dwc:verbatimCoordinates" xlink:type="simple">0°6'43"S, 77°40'44"W</named-content></td><td rowspan="1" colspan="1">JF907473</td></tr><tr><td rowspan="1" colspan="1">QCAZ 17293</td><td rowspan="1" colspan="1">Volcán Reventador</td><td rowspan="1" colspan="1"><named-content xmlns:xlink="http://www.w3.org/1999/xlink" content-type="dwc:verbatimCoordinates" xlink:type="simple">0°6'43"S, 77°40'44"W</named-content></td><td rowspan="1" colspan="1">JF907472</td></tr><tr><td rowspan="1" colspan="1">QCAZ 12240</td><td rowspan="1" colspan="1">Río Angel</td><td rowspan="1" colspan="1"><named-content xmlns:xlink="http://www.w3.org/1999/xlink" content-type="dwc:verbatimCoordinates" xlink:type="simple">0°37'26.5"S, 77°50'27"W</named-content></td><td rowspan="1" colspan="1">JF907469</td></tr><tr><td rowspan="1" colspan="1">QCAZ 12241</td><td rowspan="1" colspan="1">Río Angel</td><td rowspan="1" colspan="1"><named-content xmlns:xlink="http://www.w3.org/1999/xlink" content-type="dwc:verbatimCoordinates" xlink:type="simple">0°37'26.5"S, 77°50'27"W</named-content></td><td rowspan="1" colspan="1">JF907470</td></tr><tr><td rowspan="1" colspan="1">QCAZ 2735</td><td rowspan="1" colspan="1">Jondachi (Río Angel)</td><td rowspan="1" colspan="1"><named-content xmlns:xlink="http://www.w3.org/1999/xlink" content-type="dwc:verbatimCoordinates" xlink:type="simple">0°37'26.5"S, 77°50'27"W</named-content></td><td rowspan="1" colspan="1">JF907466</td></tr><tr><td rowspan="1" colspan="1">QCAZ 46662</td><td rowspan="1" colspan="1">Santa Bárbara</td><td rowspan="1" colspan="1"><named-content xmlns:xlink="http://www.w3.org/1999/xlink" content-type="dwc:verbatimCoordinates" xlink:type="simple">0°33'51"N, 77°31'38"W</named-content></td><td rowspan="1" colspan="1">JF907475</td></tr><tr><td rowspan="1" colspan="4"><italic><tp:taxon-name>Osornophryne occidentalis</tp:taxon-name></italic></td></tr><tr><td rowspan="1" colspan="1">QCAZ 40028</td><td rowspan="1" colspan="1">Chilma</td><td rowspan="1" colspan="1"><named-content xmlns:xlink="http://www.w3.org/1999/xlink" content-type="dwc:verbatimCoordinates" xlink:type="simple">0°51'50"N, 78°4'1"W</named-content></td><td rowspan="1" colspan="1">JF907436</td></tr><tr><td rowspan="1" colspan="1">QCAZ 43652</td><td rowspan="1" colspan="1">Cuellaje</td><td rowspan="1" colspan="1"><named-content xmlns:xlink="http://www.w3.org/1999/xlink" content-type="dwc:verbatimCoordinates" xlink:type="simple">0°27'30"N, 78°32'43"W</named-content></td><td rowspan="1" colspan="1">JF907444</td></tr><tr><td rowspan="1" colspan="1">QCAZ 43498</td><td rowspan="1" colspan="1">Cuellaje</td><td rowspan="1" colspan="1"><named-content xmlns:xlink="http://www.w3.org/1999/xlink" content-type="dwc:verbatimCoordinates" xlink:type="simple">0°27'30"N, 78°32'43"W</named-content></td><td rowspan="1" colspan="1">JF907443</td></tr><tr><td rowspan="1" colspan="1">QCAZ 43653</td><td rowspan="1" colspan="1">Cuellaje</td><td rowspan="1" colspan="1"><named-content xmlns:xlink="http://www.w3.org/1999/xlink" content-type="dwc:verbatimCoordinates" xlink:type="simple">0°27'30"N, 78°32'43"W</named-content></td><td rowspan="1" colspan="1">JF907442</td></tr><tr><td rowspan="1" colspan="4"><italic><tp:taxon-name>Osornophryne puruanta</tp:taxon-name></italic></td></tr><tr><td rowspan="1" colspan="1">QCAZ 13271</td><td rowspan="1" colspan="1">Laguna de San Marcos</td><td rowspan="1" colspan="1"><named-content xmlns:xlink="http://www.w3.org/1999/xlink" content-type="dwc:verbatimCoordinates" xlink:type="simple">0°7'36"N, 78°15'22"W</named-content></td><td rowspan="1" colspan="1">JF907451</td></tr><tr><td rowspan="1" colspan="1">QCAZ 13320</td><td rowspan="1" colspan="1">Laguna de San Marcos</td><td rowspan="1" colspan="1"><named-content xmlns:xlink="http://www.w3.org/1999/xlink" content-type="dwc:verbatimCoordinates" xlink:type="simple">0°7'36"N, 78°15'22"W</named-content></td><td rowspan="1" colspan="1">JF907452</td></tr><tr><td rowspan="1" colspan="1">QCAZ 11471</td><td rowspan="1" colspan="1">Laguna de Puruanta</td><td rowspan="1" colspan="1"><named-content xmlns:xlink="http://www.w3.org/1999/xlink" content-type="dwc:verbatimCoordinates" xlink:type="simple">00°12’ N, 77°57’ W</named-content></td><td rowspan="1" colspan="1">AF375499.1</td></tr><tr><td rowspan="1" colspan="4"><italic><tp:taxon-name>Osornophryne simpsoni</tp:taxon-name></italic></td></tr><tr><td rowspan="1" colspan="1">QCAZ 49779</td><td rowspan="1" colspan="1">Llanganates</td><td rowspan="1" colspan="1"><named-content xmlns:xlink="http://www.w3.org/1999/xlink" content-type="dwc:verbatimCoordinates" xlink:type="simple">1°16'35"S, 78°4'21"W</named-content></td><td rowspan="1" colspan="1">JF907482</td></tr><tr><td rowspan="1" colspan="1">QCAZ 49777</td><td rowspan="1" colspan="1">Llanganates</td><td rowspan="1" colspan="1"><named-content xmlns:xlink="http://www.w3.org/1999/xlink" content-type="dwc:verbatimCoordinates" xlink:type="simple">1°16'35"S, 78°4'21"W</named-content></td><td rowspan="1" colspan="1">JF907477</td></tr><tr><td rowspan="1" colspan="1">QCAZ 49781</td><td rowspan="1" colspan="1">Llanganates</td><td rowspan="1" colspan="1"><named-content xmlns:xlink="http://www.w3.org/1999/xlink" content-type="dwc:verbatimCoordinates" xlink:type="simple">1°16'35"S, 78°4'21"W</named-content></td><td rowspan="1" colspan="1">JF907483</td></tr><tr><td rowspan="1" colspan="1">QCAZ 49776</td><td rowspan="1" colspan="1">Llanganates</td><td rowspan="1" colspan="1"><named-content xmlns:xlink="http://www.w3.org/1999/xlink" content-type="dwc:verbatimCoordinates" xlink:type="simple">1°16'35"S, 78°4'21"W</named-content></td><td rowspan="1" colspan="1">JF907476</td></tr><tr><td rowspan="1" colspan="1">QCAZ 39774</td><td rowspan="1" colspan="1">Río Zuñac</td><td rowspan="1" colspan="1"><named-content xmlns:xlink="http://www.w3.org/1999/xlink" content-type="dwc:verbatimCoordinates" xlink:type="simple">1°20'58"S, 78°09'31"W</named-content></td><td rowspan="1" colspan="1">JF907478</td></tr><tr><td rowspan="1" colspan="1"> DH-MECN 5262</td><td rowspan="1" colspan="1">Río Zuñac</td><td rowspan="1" colspan="1"><named-content xmlns:xlink="http://www.w3.org/1999/xlink" content-type="dwc:verbatimCoordinates" xlink:type="simple">1°20'58"S, 78°09'31"W</named-content></td><td rowspan="1" colspan="1">JF907480</td></tr><tr><td rowspan="1" colspan="1">QCAZ 39778</td><td rowspan="1" colspan="1">Rio Zuñac</td><td rowspan="1" colspan="1"><named-content xmlns:xlink="http://www.w3.org/1999/xlink" content-type="dwc:verbatimCoordinates" xlink:type="simple">1°20'58"S, 78°09'31"W</named-content></td><td rowspan="1" colspan="1">JF907479</td></tr><tr><td rowspan="1" colspan="1">QCAZ 39773</td><td rowspan="1" colspan="1">Rio Zuñac</td><td rowspan="1" colspan="1"><named-content xmlns:xlink="http://www.w3.org/1999/xlink" content-type="dwc:verbatimCoordinates" xlink:type="simple">1°20'58"S, 78°09'31"W</named-content></td><td rowspan="1" colspan="1">JF907481</td></tr><tr><td rowspan="1" colspan="4"><italic><tp:taxon-name>Osornophryne sumacoensis</tp:taxon-name></italic></td></tr><tr><td rowspan="1" colspan="1">QCAZ 41243</td><td rowspan="1" colspan="1">Volcán Sumaco</td><td rowspan="1" colspan="1"><named-content xmlns:xlink="http://www.w3.org/1999/xlink" content-type="dwc:verbatimCoordinates" xlink:type="simple">0°34'11"S, 77°35'39"W</named-content></td><td rowspan="1" colspan="1">JF907434</td></tr><tr><td rowspan="1" colspan="1">QCAZ 41250</td><td rowspan="1" colspan="1">Volcán Sumaco</td><td rowspan="1" colspan="1"><named-content xmlns:xlink="http://www.w3.org/1999/xlink" content-type="dwc:verbatimCoordinates" xlink:type="simple">0°34'11"S, 77°35'39"W</named-content></td><td rowspan="1" colspan="1">JF907433</td></tr><tr><td rowspan="1" colspan="1">QCAZ 41246</td><td rowspan="1" colspan="1">Volcán Sumaco</td><td rowspan="1" colspan="1"><named-content xmlns:xlink="http://www.w3.org/1999/xlink" content-type="dwc:verbatimCoordinates" xlink:type="simple">0°34'11"S, 77°35'39"W</named-content></td><td rowspan="1" colspan="1">JF907437</td></tr><tr><td rowspan="1" colspan="1">QCAZ 41249</td><td rowspan="1" colspan="1">Volcán Sumaco</td><td rowspan="1" colspan="1"><named-content xmlns:xlink="http://www.w3.org/1999/xlink" content-type="dwc:verbatimCoordinates" xlink:type="simple">0°34'11"S, 77°35'39"W</named-content></td><td rowspan="1" colspan="1">JF907438</td></tr><tr><td rowspan="1" colspan="1">QCAZ 43379</td><td rowspan="1" colspan="1">Volcán Sumaco</td><td rowspan="1" colspan="1"><named-content xmlns:xlink="http://www.w3.org/1999/xlink" content-type="dwc:verbatimCoordinates" xlink:type="simple">0°34'11"S, 77°35'39"W</named-content></td><td rowspan="1" colspan="1">JF907435</td></tr></tbody></table></table-wrap></tp:treatment-sec><tp:treatment-sec sec-type="Diagnosis"><title>Diagnosis.</title><p><italic><tp:taxon-name>Osornophryne simpsoni</tp:taxon-name></italic> differs from all other species in <italic><tp:taxon-name>Osornophryne</tp:taxon-name></italic> (except for <italic><tp:taxon-name>Osornophryne guacamayo</tp:taxon-name></italic> and <italic><tp:taxon-name>Osornophryne cofanorum</tp:taxon-name></italic>) by having Toes IV and V longer than Toes I–III (<xref ref-type="fig" rid="F4">Fig. 4</xref>). Morphologically, <italic><tp:taxon-name>Osornophryne simpsoni</tp:taxon-name></italic> is most similar to <italic><tp:taxon-name>Osornophryne guacamayo;</tp:taxon-name></italic> both species have Toes IV and V longer than Toes I–III, pustular dorsal skin, and dark brown dorsal coloration. However, <italic><tp:taxon-name>Osornophryne simpsoni</tp:taxon-name></italic> lacks the conspicuos proboscis present in <italic><tp:taxon-name>Osornophryne guacamayo;</tp:taxon-name></italic> males of <italic><tp:taxon-name>Osornophryne simpsoni</tp:taxon-name></italic> can be distinguished from males of <italic><tp:taxon-name>Osornophryne guacamayo</tp:taxon-name></italic> by having ventral skin with conical pustules (non-conic pustules in <italic><tp:taxon-name>Osornophryne guacamayo</tp:taxon-name></italic>), and light brown to orange conical pustules on the flanks (dark brown to black non-conical pustules in <italic><tp:taxon-name>Osornophryne guacamayo</tp:taxon-name></italic>); the venter of female <italic><tp:taxon-name>Osornophryne guacamayo</tp:taxon-name></italic> is mostly whitish to yellowish with brown marks, whereas that of female <italic><tp:taxon-name>Osornophryne simpsoni</tp:taxon-name></italic> is orange-brown. <italic><tp:taxon-name>Osornophryne cofanorum</tp:taxon-name></italic> differs from <italic><tp:taxon-name>Osornophryne simpsoni</tp:taxon-name></italic> by having its vertebrae and urostlyle coosified with the overlying skin (not co-osified in <italic><tp:taxon-name>Osornophryne simpsoni</tp:taxon-name></italic>) and vertebral neural spines that are visible dorsally (not visible in <italic><tp:taxon-name>Osornophryne simpsoni</tp:taxon-name></italic>); also, males of <italic><tp:taxon-name>Osornophryne cofanorum</tp:taxon-name></italic> have yellow pustules on the tip of the snout, upper eyelid, limbs, and dorsolateral pustular clusters (absent in <italic><tp:taxon-name>Osornophryne simpsoni</tp:taxon-name></italic>). Finally, <italic><tp:taxon-name>Osornophryne simpsoni</tp:taxon-name></italic> is distinguished from its sister species, <italic><tp:taxon-name>Osornophryne occidentalis</tp:taxon-name></italic>, by having a rounded snout in lateral view (protruding in <italic><tp:taxon-name>Osornophryne occidentalis</tp:taxon-name></italic>), brown dorsum with some lighter patches (dark brown dorsum with dark ochre-brown warts in <italic><tp:taxon-name>Osornophryne occidentalis</tp:taxon-name></italic>), orange-brown venter (white in <italic><tp:taxon-name>Osornophryne occidetalis</tp:taxon-name></italic>), and by inhabiting in the Amazonian slopes of the Andes (<italic><tp:taxon-name>Osornophryne occidentalis</tp:taxon-name></italic> is found on the Pacific slopes of the Andes).</p></tp:treatment-sec><tp:treatment-sec sec-type="Species Description"><title>Species Description.</title><p>Ten adult males and one adult female. Females of medium size (SVL = 33.0 mm, <italic>n</italic> = 1); males small (SVL = 17.6–26.1 mm; mean = 21.1 ±2.40, <italic>n =</italic> 10; <xref ref-type="table" rid="T2">Table 2</xref>). Head length 77.2–95.1% head width; male head width 34.9–40.8% SVL; female head width 37.3% SVL; width of head greater at level of posterior margin of mouth; snout short, rounded, with rostral papilla in dorsal and lateral views; nostrils slightly swollen; each nostril oblique, oval, directed laterally; internarial area concave in males and slightly concave in female; interorbital region with skin co-osified with underlying bone, which has few low tubercles; occipital region mostly flat, but with few bony tubercles and cranial crests in males and females; upper eyelids finely tuber<!--PageBreak-->culate in females, with conical tubercles in males; interorbital region wider than the upper eyelid (upper eyelid 73.0–87.5% of interorbital distance in males, <italic>n</italic> = 9; 64.4% in female); outer edge of the eyelid delineated by a continuous row of warts, which are more conical in males than in female; canthus rostralis straight; loreal region slightly concave, with small warts in males and female; pale brown lips; eyes with oval horizontally pupil; infraorbital and postorbital regions with some prominent tubercles of variable size in males and females. Skin of dorsum highly tuberculate, with discontinuous row of conical tubercles starting at level of posterolateral edge of cranium and ending at level of sacrum in males and females; in males, ventral skin with several small pustules and few conical tubercles on gular region and toward the flanks, pustules much denser on chest and abdomen and less conical; in females, ventral skin smooth, with small, non-conical isolated pustules, pustules more numerous on abdomen.</p><p>Forelimb long, slender, finely granular, with several larger tubercles extending along inner and outer edges of fingers in males; in females, tubercles smaller than in males. Hand of moderate length, representing 25.0–30.4% (<italic>n</italic> = 10) of SVL in males and 28.5% in female; extensive webbing between fingers (<xref ref-type="fig" rid="F4">Fig. 4</xref>); lengths of fingers in order of increasing length : I &lt; II &lt; IV &lt; III; palms with numerous tubercles; subarticular tubercles not distinguishable; palmar tubercle rounded, thenar tubercle almost undistinguishable.<!--PageBreak--><!--PageBreak--><!--PageBreak--></p><p>Hind limbs long and slender; well-defined pustules present on inner and outer edges of fingers in males, females with less pronounced pustules than those in males; tibia and foot, respectively, 32.8–36.9% and 34.9–42.5% of male SVL, and 33.9% and 41.9% of female SVL; webbing between Toes I–III more extensive that webbing between Toes IV–V (<xref ref-type="fig" rid="F4">Fig. 4</xref>); lengths of Toes: I &lt; II &lt; III &lt; V &lt; IV; Toe V much longer than Toe III, soles with numerous tubercles; subarticular tubercles indistinguishable; inner metatarsal tubercle oval. Choanae slightly rounded; adult males lacking vocal sacs; vocal slits absent; nuptial pads on proximal surfaces of Toes I and II, not pigmented; cloacal opening medial to thighs.</p><fig id="F1" position="float" orientation="portrait"><label>Figure 1.</label><caption><p>Maximum likelihood phylogeny of the species in <italic><tp:taxon-name>Osornophryne</tp:taxon-name></italic> inferred from the mitochondrial gene 12S (lnL = –1384,3649).</p></caption><graphic xmlns:xlink="http://www.w3.org/1999/xlink" xlink:href="ZooKeys-108-073-g001.jpg" position="float" orientation="portrait" xlink:type="simple"/></fig><fig id="F2" position="float" orientation="portrait"><label>Figure 2.</label><caption><p><italic><tp:taxon-name>Osornophryne simpsoni</tp:taxon-name></italic> sp. n. in life (male holotype, QCAZ 49774).</p></caption><graphic xmlns:xlink="http://www.w3.org/1999/xlink" xlink:href="ZooKeys-108-073-g002.jpg" position="float" orientation="portrait" xlink:type="simple"/></fig><fig id="F3" position="float" orientation="portrait"><label>Figure 3.</label><caption><p><italic><tp:taxon-name>Osornophryne simpsoni</tp:taxon-name></italic> sp. n. in alcohol. <bold>A–C</bold> Dorsal, ventral and lateral views of holotype, adult male, QCAZ 49774, SVL 20.1 mm <bold>D–F</bold> Dorsal, ventral and lateral views of adult female, DH-MECN 5260, SVL 33.0 mm.</p></caption><graphic xmlns:xlink="http://www.w3.org/1999/xlink" xlink:href="ZooKeys-108-073-g003.jpg" position="float" orientation="portrait" xlink:type="simple"/></fig><fig id="F4" position="float" orientation="portrait"><label>Figure 4.</label><caption><p>Foot (<bold>A</bold>) and hand (<bold>B</bold>) of <italic><tp:taxon-name>Osornophryne simpsoni</tp:taxon-name></italic> sp. n. (holotype, adult male, QCAZ 49774).</p></caption><graphic xmlns:xlink="http://www.w3.org/1999/xlink" xlink:href="ZooKeys-108-073-g004.jpg" position="float" orientation="portrait" xlink:type="simple"/></fig></tp:treatment-sec><tp:treatment-sec sec-type="Coloration in alcohol"><title>Coloration in alcohol.</title><p>Dorsum, head, forearms, and hind limbs brown to dark brown, with some orange patches; tubercles on upper eyelid, proboscis, and flanks pale yellow. Throat pale yellow; venter cream with brown tubercles.</p></tp:treatment-sec><tp:treatment-sec sec-type="Coloration in life"><title>Coloration in life.</title><p>Dorsum, head, forearms, and hind limbs dark brown to light brown with some lighter patches; tubercles on upper eyelid, proboscis and flanks orange to yellow. Throat cream yellow, with small dark marks; venter orange-brown.</p></tp:treatment-sec><tp:treatment-sec sec-type="Osteology"><title>Osteology.</title><p>The following osteological description of <italic><tp:taxon-name>Osornophryne simpsoni</tp:taxon-name></italic> is based on a cleared-and-double stained adult male (QCAZ 45899, SVL = 19.5 mm). The osteological description of females was not possible because only one female is known.</p><p>Cranium. <italic>Shape and proportions</italic>. The skull is widest posterior to the orbit at the level of the articulation of the maxilla with the quadratojugal. The braincase is broad; at the level of the midorbit, the width of the braincase is about 41.2% of the greatest width of the skull and 26.2% of the medial skull length.</p><sec sec-type="Neurocranium"><title>Neurocranium.</title><p>The neurocranium is formed by five bones—the sphenethmoid, and the paired prootics and exoccipitals. Anteriorly, the neurocranium is completely ossified. A minute septomaxilla is embedded in the anterior nasal capsule cartilage. In dorsal aspect, the cartilaginous planum antorbitale has a perpendicular orientation in relation to the longitudinal axis of the skull. In lateral and ventral views, a broad cartilaginous separation between bony sphenethmoid and prootic is evident. The frontoparietal fontanelle is partially exposed medially between the frontoparietals. Distally, the otic capsules are cartilaginous. Medially, the exoccipitals are slightly separated from one another. The dorsal surface of each prootic is smooth. The epiotic eminences are prominent.</p></sec><sec sec-type="Auditory apparatus"><title>Auditory apparatus.</title><p>The stapes and tympanic annulus are absent. The operculum is oval and cartilaginous.</p></sec><sec sec-type="Dermal investing bones"><title>Dermal investing bones.</title><p>Dorsal investing bones are well developed. The nasals are separated from one another and cover most of the nasal capsules dorsally. The maxillary process of the nasal overlaps the pars fascialis of the maxilla to form a bony anterior margin of the orbit. The frontoparietals are well developed and have a narrow separation between one another along its longitudinal axis. The posteriormedial margin of each frontoparietal contacts the exoccipital, but is not fused to it. Posterolateraly, each frontoparietal bears a bony extension that reaches the epiotic eminence. Each frontoparietal has a lamina perpendicularis that is narrow anteriorly and greatly expanded posteriorly <!--PageBreak-->(<xref ref-type="fig" rid="F5">Fig. 5C</xref>). The dorsal surface of each frontoparietal bears small, bony tubercles that are visible externally; the tubercles seem to be co-ossified with the overlying skin.</p></sec><sec sec-type="Ventral investing and palatal bones"><title>Ventral investing and palatal bones.</title><p>The parasphenoid has the shape of an inverted T. The broad cultriform process extends anteriorly to about the mid-level of the orbit, where it is narrowly separated from the posterior border of the sphenethmoid. The cultriform process reaches its maximum width at a level that is coincident with the posterior margin of the optic fenestra. The parasphenoid alae are robust, investing the cartilaginous floor of the otic capsule anterior to the exoccipitals; the length of each ala is 61.8% the length of the cultriform process. A broadly acuminate posteromedial process of the parasphenoid terminates just anterior to the margin of the foramen magnum. The vomers are small, arcuate, broadly separated bones that support the medial margins of the choanae; the bones are unornamented, edentate, and lack dentigerous processe; the prechoanal ramus of the vomer is especially short. The neopalatine is short and narrow; medially, it reaches the anterolateral margin of the sphenethmoid; medially, the neopalatine does not contact the maxilla (<xref ref-type="fig" rid="F5">Fig. 5B</xref>).<!--PageBreak--></p></sec><sec sec-type="Maxillary arcade"><title>Maxillary arcade.</title><p>The premaxillae and maxillae lack teeth. The arcade is complete and has a tenuous articulation with the short quadratojugals. The pars palatinae of the premaxillae are broad. The premaxilla bears two palatine processes, a narrow longer medial and a broad lateral process. There is a simple, juxtaposed articulation between the anterior end of the maxilla and the premaxilla. The pars facialis of the maxilla is well-developed anteriorly, covering the the posterior region of the olfactory capsule; also, the pars facialis has a well-developed preorbital process, which covers most of the planum antorbitale (<xref ref-type="fig" rid="F5">Fig. 5B, C</xref>).</p></sec><sec sec-type="Suspensory apparatus"><title>Suspensory apparatus.</title><p>The tridiate pterygoid bears a slightly curved anterior ramus that is orientated anterolaterally toward the maxilla, with which it articulates. The pterygoid is in close proximity to the maxilla and the narrow space between them is filled by the pterygoid cartilage. The medial and posterior rami of the pterygoid are about equal in length; however, the medial ramus is more robust than the posterior. The lateral end of the medial ramus overlaps the lateral edge of the prootic. The squamosal has the shape of an inverted L; the zygomatic ramus is almost absent, whereas the otic ramus is long and almost reaches the posterior end of the skull. The otic ramus overlaps the lateral margin of the crista parotica slightly. The ventral ramus invests the lateral surface of the palatoquadrate, and articulates with the quadratojugal (<xref ref-type="fig" rid="F5">Fig. 5A, C</xref>); along its anterior margin, the ventral ramus has a conspicuos flange, which extends along the upper border of the otic ramus (<xref ref-type="fig" rid="F5">Fig. 5C</xref>).</p></sec><sec sec-type="Hyoid"><title>Hyoid.</title><p>The width of the cartilaginous hyoid corpus is narrower than its medial length (width 63.1% of length). The anterolateral and posterolateral processes of the hyoid are absent. The bony posteromedial processes are slightly expanded proximally; each process has a bony flange along the posteromedial margin. The hypoglossal sinus is broadly U-shaped. The hyalia are simple and lack any processes (<xref ref-type="fig" rid="F5">Fig. 5D</xref>).</p></sec><sec sec-type="Postcranium. Vertebral column"><title>Postcranium. Vertebral column</title><p>There are six prepresacral vertebrae. Presacrals I and II are not fused and are notably shorter than Presacrals III–VI. The vertebral profile in decreasing order of overall width of bony parts is: Sacrum &gt; III &gt; IV &gt; V &gt; VI &gt; II &gt; I. Presacral I, or the atlas, lacks transverse processes. All presacrals are non-imbricate. The transverse processes of Presacral II have a anterolateral orientation, Presacrals III–V have a slightly posterolateral orientation, and Presacral VI is approximately perpendicular to the longitudinal axis of the body. The bony sacral diapophyses are broadly expanded; posteriorly, the sacrum is broadly fused with the urostyle, which is greatly expanded laterally. The urostyle bears a well-developed dorsal crest throughout most of its length (<xref ref-type="fig" rid="F6">Fig. 6</xref>).</p></sec><sec sec-type="Pectoral girdle"><title>Pectoral girdle.</title><p>The clavicles have a slight orientation, with the medial tips distinctly separated from one another and located at about the same level of the anterolateral end of the clavicle, which articulates with the pars acromialis of the scapula (<xref ref-type="fig" rid="F7">Fig. 7</xref>). The coracoid is notably stout, with the sternal end having a moderate expansion and the sternal end being heavily expanded (sternal end 45% of glenoid end); the inner edge of coracoid has an angle of about 45˚, wheras the external edge is straight (no angle). The pectoral fenestra is has a tringular shape, in which the base is anteriorly convex. The scapula is moderately long with a prominent pars acromialis <!--PageBreak--><!--PageBreak-->that is separated from the pars glenoidalis; the leading and posterior edges of the scapula are slightly concave. The suprascapula is mostly cartilaginous, but it is mineralized at both ends, with the ossified cleithrum apparent as a slender bone along the leading edge of the suprascapular blade and with a proximal end that is wider than its distal end. The sternum is small and completely cartilaginous; it contacts the epicoracoid cartilage, which is extensive, and the posterior margin of the coracoid. The omosternum is absent.</p></sec><sec sec-type="Pelvic girdle"><title>Pelvic girdle.</title><p>The long, slightly concave, and slender ilial shafts bear small dorsal crests, which extend from the anterior third to the posterior end of the shafts (<xref ref-type="fig" rid="F6">Fig. 6</xref>). The ilial prominence is broad and low; the pubes is highly mineralized.</p></sec><sec sec-type="Manus and pes"><title>Manus and pes.</title><p>The phalangeal formulae for the hand and foot are standard—i.e., 2-2-3-3 and 2-2-3-4-3, respectively; however, the distal phalange of Finger I, Toe I, and Toe III are greatly reduced and formed mostly by cartilage (<xref ref-type="fig" rid="F8">Fig. 8</xref>). Relative length of fingers, in increasing order, is: I-II-IV-III, and of the foot is: I-II-III-V-IV. The carpus is composed of a radiale, ulnare, Element Y, Carpal 2, and a large postaxial assumed to represent a fusion of Carpals 3–5. Element Y is about 3 times the size of Carpal 2, and the prepollex is an elongated cartilage. The terminal phalanges are acuminate, except Finger III that is slightly T-shaped. The tarsus is composed of two tarsal elements, presumably Tarsal 1 and Tarsal 2 + 3. The prehallux is presented by a proximal mineralized cartilage element associated with a small bony element.</p></sec></tp:treatment-sec><tp:treatment-sec sec-type="Etymology"><title>Etymology.</title><p>The specific name <italic>simpsoni</italic> is a patronym for Dr. Nigel Simpson in recognition for his continual efforts in protecting the Andean cloud forests of Ecuador. Dr. Simpson is a collaborator of two of the most important conservation NGOs in Ecuador, EcoMinga Foundation (www.ecominga.net) and Jocotoco Foundation (www.fjocotoco.org). As the common name of the species, we suggest “Simpson’s Plumb Toad.” In Spanish, we suggest the name “Osornosapo de Simpson.<!--PageBreak--><!--PageBreak-->”</p></tp:treatment-sec><tp:treatment-sec sec-type="Distribution and conservation"><title>Distribution and conservation.</title><p><italic><tp:taxon-name>Osornoprhyne simpsoni</tp:taxon-name></italic> is only known from the type locality and surrounding areas, Reserva Zuñac (<named-content xmlns:xlink="http://www.w3.org/1999/xlink" content-type="dwc:verbatimCoordinates" xlink:type="simple">1°20'58"S, 78°09'31"W</named-content>) and Reserve Ankaku-Zona (<named-content xmlns:xlink="http://www.w3.org/1999/xlink" content-type="dwc:verbatimCoordinates" xlink:type="simple">1°16'35"S, 78°4'21"W</named-content>; <xref ref-type="fig" rid="F9">Fig. 9</xref>). These localities are included in the Bosque de Niebla Montano (Montane Cloud Forest) according to the classification proposed by Valencia et al.(1999). Vegetation is dominated by Clusia spp. trees. All individuals of <italic><tp:taxon-name>Osornophryne simpsoni</tp:taxon-name></italic> have been found on leaves of bromeliads and ferns during the night. Simpatric anurans include <italic><tp:taxon-name>Pristimantis altamis</tp:taxon-name></italic>, <italic><tp:taxon-name>Pristimantis bicantus</tp:taxon-name></italic>, <italic><tp:taxon-name>Pristimantis imcomptus</tp:taxon-name></italic> and <italic><tp:taxon-name>Pristimantis galdi</tp:taxon-name></italic>. Following the IUCN (2001) criteria, we consider <italic><tp:taxon-name>Osornophryne simpsoni</tp:taxon-name></italic> as Data Deficient; however, it is likely that <italic><tp:taxon-name>Osornophryne simpsoni</tp:taxon-name></italic> has a restricted distribution, as observed in other <italic><tp:taxon-name>Osornophryne</tp:taxon-name></italic> species.</p></tp:treatment-sec><tp:treatment-sec sec-type="Discussion"><title>Discussion.</title><p>It has become increasingly evident that lineage independence is not always accompanied by morphological change when ecological conditions remain similar (<xref ref-type="bibr" rid="B34">Wiens 2004</xref>). Therefore, combining different sources of data in the process of species discovery increases the probabilities of revealing evolutionary species (sensu <xref ref-type="bibr" rid="B29">Simpson 1961</xref>; <xref ref-type="bibr" rid="B35">Wiley 1978</xref>; <xref ref-type="bibr" rid="B21">Padial et al. 2009</xref>). The discovery of <italic><tp:taxon-name>Osornophryne simpsoni</tp:taxon-name></italic> represents a good example of such approach. The phylogeny presented in <xref ref-type="fig" rid="F1">Figure 1</xref> shows some interesting issues that will need further research. For example, given the current gene sampling, there is no genetic differentiation between <italic><tp:taxon-name>Osornophryne angel</tp:taxon-name></italic> and <italic><tp:taxon-name>Osornophryne bufoniformis;</tp:taxon-name></italic> similarly, <italic><tp:taxon-name>Osornophryne antisana</tp:taxon-name></italic> and <italic><tp:taxon-name>Osornophryne puruanta</tp:taxon-name></italic> are not reciprocally monophyletic, although they have conspicuous morphological differences (e.g., body size). Last, within <italic><tp:taxon-name>Osornophryne guacamayo</tp:taxon-name></italic>, there are two genetically distinctive populations that might represent evolutionary species.</p><fig id="F5" position="float" orientation="portrait"><label>Figure 5.</label><caption><p>Skull and hyoid of <italic><tp:taxon-name>Osornophryne simpsoni</tp:taxon-name></italic> sp. n., adult male, QCAZ 45899. <bold>A</bold> Dorsal view of skull <bold>B</bold> Ventral view of skull <bold>C</bold> Lateral view of skull <bold>D</bold> Ventral view of hyoid.</p></caption><graphic xmlns:xlink="http://www.w3.org/1999/xlink" xlink:href="ZooKeys-108-073-g005.jpg" position="float" orientation="portrait" xlink:type="simple"/></fig><fig id="F6" position="float" orientation="portrait"><label>Figure 6.</label><caption><p>Vertebral column of <italic><tp:taxon-name>Osornophryne simpsoni</tp:taxon-name></italic> sp. n. in dorsal view; adult male, QCAZ 45899.</p></caption><graphic xmlns:xlink="http://www.w3.org/1999/xlink" xlink:href="ZooKeys-108-073-g006.jpg" position="float" orientation="portrait" xlink:type="simple"/></fig><fig id="F7" position="float" orientation="portrait"><label>Figure 7.</label><caption><p>Pectoral girdle of <italic><tp:taxon-name>Osornophryne simpsoni</tp:taxon-name></italic> sp. n. in ventral view; adult male, QCAZ 45899.</p></caption><graphic xmlns:xlink="http://www.w3.org/1999/xlink" xlink:href="ZooKeys-108-073-g007.jpg" position="float" orientation="portrait" xlink:type="simple"/></fig><fig id="F8" position="float" orientation="portrait"><label>Figure 8.</label><caption><p>Osteology of hand and foot of <italic><tp:taxon-name>Osornophryne simpsoni</tp:taxon-name></italic> sp. n. in ventral view; adult male, QCAZ 45899.</p></caption><graphic xmlns:xlink="http://www.w3.org/1999/xlink" xlink:href="ZooKeys-108-073-g008.jpg" position="float" orientation="portrait" xlink:type="simple"/></fig><table-wrap id="T2" position="float" orientation="portrait"><label>Table 2.</label><caption><p>Morphometrics of adult males and female of <italic><tp:taxon-name>Osonophryne simpsoni</tp:taxon-name></italic> sp. n.</p></caption><table><tbody><tr><th rowspan="1" colspan="1">Museum number </th><th rowspan="1" colspan="1">Sex</th><th rowspan="1" colspan="1">SVL</th><th rowspan="1" colspan="1">HL</th><th rowspan="1" colspan="1">HW</th><th rowspan="1" colspan="1">FL</th><th rowspan="1" colspan="1">TIB</th><th rowspan="1" colspan="1">IOD</th><th rowspan="1" colspan="1">EW</th><th rowspan="1" colspan="1">IND</th><th rowspan="1" colspan="1">IND</th><th rowspan="1" colspan="1">FIIIL</th><th rowspan="1" colspan="1">FIVL</th><th rowspan="1" colspan="1">LM</th><th rowspan="1" colspan="1">LF</th><th rowspan="1" colspan="1">TL</th><th rowspan="1" colspan="1">EN</th><th rowspan="1" colspan="1">ED</th></tr><tr><td rowspan="1" colspan="1">DH-MECN 5260</td><td rowspan="1" colspan="1">Female</td><td rowspan="1" colspan="1">33.0</td><td rowspan="1" colspan="1">9.5</td><td rowspan="1" colspan="1">12.3</td><td rowspan="1" colspan="1">13.8</td><td rowspan="1" colspan="1">11.4</td><td rowspan="1" colspan="1">5.9</td><td rowspan="1" colspan="1">3.8</td><td rowspan="1" colspan="1">3.1</td><td rowspan="1" colspan="1">3.1</td><td rowspan="1" colspan="1">8.4</td><td rowspan="1" colspan="1">9.4</td><td rowspan="1" colspan="1">8.3</td><td rowspan="1" colspan="1">13.0</td><td rowspan="1" colspan="1">11.2</td><td rowspan="1" colspan="1">2.8</td><td rowspan="1" colspan="1">3.2</td></tr><tr><td rowspan="1" colspan="1">QCAZ 49774</td><td rowspan="1" colspan="1">Male</td><td rowspan="1" colspan="1">20.1</td><td rowspan="1" colspan="1">7.2</td><td rowspan="1" colspan="1">8.2</td><td rowspan="1" colspan="1">8.4</td><td rowspan="1" colspan="1">6.8</td><td rowspan="1" colspan="1">3.4</td><td rowspan="1" colspan="1">2.8</td><td rowspan="1" colspan="1">2.3</td><td rowspan="1" colspan="1">2.3</td><td rowspan="1" colspan="1">5.3</td><td rowspan="1" colspan="1">5.7</td><td rowspan="1" colspan="1">5.4</td><td rowspan="1" colspan="1">8.0</td><td rowspan="1" colspan="1">7.2</td><td rowspan="1" colspan="1">1.7</td><td rowspan="1" colspan="1">2.9</td></tr><tr><td rowspan="1" colspan="1">QCAZ 45899</td><td rowspan="1" colspan="1">Male</td><td rowspan="1" colspan="1">19.5</td><td rowspan="1" colspan="1">6.4</td><td rowspan="1" colspan="1">7.6</td><td rowspan="1" colspan="1">7.0</td><td rowspan="1" colspan="1">5.7</td><td rowspan="1" colspan="1">3.7</td><td rowspan="1" colspan="1">2.7</td><td rowspan="1" colspan="1">1.9</td><td rowspan="1" colspan="1">1.9</td><td rowspan="1" colspan="1">4.5</td><td rowspan="1" colspan="1">5.2</td><td rowspan="1" colspan="1">4.9</td><td rowspan="1" colspan="1">6.6</td><td rowspan="1" colspan="1">6.5</td><td rowspan="1" colspan="1">1.7</td><td rowspan="1" colspan="1">2.8</td></tr><tr><td rowspan="1" colspan="1">QCAZ 49777</td><td rowspan="1" colspan="1">Male</td><td rowspan="1" colspan="1">17.6</td><td rowspan="1" colspan="1">5.9</td><td rowspan="1" colspan="1">6.7</td><td rowspan="1" colspan="1">7.0</td><td rowspan="1" colspan="1">5.6</td><td rowspan="1" colspan="1">3.2</td><td rowspan="1" colspan="1">2.8</td><td rowspan="1" colspan="1">2.0</td><td rowspan="1" colspan="1">2.0</td><td rowspan="1" colspan="1">4.2</td><td rowspan="1" colspan="1">4.6</td><td rowspan="1" colspan="1">4.4</td><td rowspan="1" colspan="1">6.3</td><td rowspan="1" colspan="1">5.9</td><td rowspan="1" colspan="1">1.5</td><td rowspan="1" colspan="1">2.8</td></tr><tr><td rowspan="1" colspan="1">QCAZ 49781</td><td rowspan="1" colspan="1">Male</td><td rowspan="1" colspan="1">18.6</td><td rowspan="1" colspan="1">6.0</td><td rowspan="1" colspan="1">7.0</td><td rowspan="1" colspan="1">7.1</td><td rowspan="1" colspan="1">5.6</td><td rowspan="1" colspan="1">3.1</td><td rowspan="1" colspan="1">2.6</td><td rowspan="1" colspan="1">2.1</td><td rowspan="1" colspan="1">2.1</td><td rowspan="1" colspan="1">4.6</td><td rowspan="1" colspan="1">5.0</td><td rowspan="1" colspan="1">4.5</td><td rowspan="1" colspan="1">6.5</td><td rowspan="1" colspan="1">6.1</td><td rowspan="1" colspan="1">1.6</td><td rowspan="1" colspan="1">2.1</td></tr><tr><td rowspan="1" colspan="1">QCAZ 39774</td><td rowspan="1" colspan="1">Male</td><td rowspan="1" colspan="1">23.2</td><td rowspan="1" colspan="1">7.7</td><td rowspan="1" colspan="1">8.1</td><td rowspan="1" colspan="1">8.5</td><td rowspan="1" colspan="1">7.4</td><td rowspan="1" colspan="1">4.0</td><td rowspan="1" colspan="1">1.8</td><td rowspan="1" colspan="1">2.1</td><td rowspan="1" colspan="1">2.1</td><td rowspan="1" colspan="1">5.3</td><td rowspan="1" colspan="1">5.8</td><td rowspan="1" colspan="1">5.3</td><td rowspan="1" colspan="1">7.6</td><td rowspan="1" colspan="1">7.9</td><td rowspan="1" colspan="1">1.9</td><td rowspan="1" colspan="1">2.6</td></tr><tr><td rowspan="1" colspan="1">QCAZ 39769</td><td rowspan="1" colspan="1">Male</td><td rowspan="1" colspan="1">26.1</td><td rowspan="1" colspan="1">8.2</td><td rowspan="1" colspan="1">9.4</td><td rowspan="1" colspan="1">9.1</td><td rowspan="1" colspan="1">7.7</td><td rowspan="1" colspan="1">4.0</td><td rowspan="1" colspan="1">3.0</td><td rowspan="1" colspan="1">3.0</td><td rowspan="1" colspan="1">3.0</td><td rowspan="1" colspan="1">6.3</td><td rowspan="1" colspan="1">6.6</td><td rowspan="1" colspan="1">5.8</td><td rowspan="1" colspan="1">8.9</td><td rowspan="1" colspan="1">8.8</td><td rowspan="1" colspan="1">2.0</td><td rowspan="1" colspan="1">2.7</td></tr><tr><td rowspan="1" colspan="1">DH-MECN  5261</td><td rowspan="1" colspan="1">Male</td><td rowspan="1" colspan="1">21.5</td><td rowspan="1" colspan="1">7.2</td><td rowspan="1" colspan="1">8.0</td><td rowspan="1" colspan="1">8.7</td><td rowspan="1" colspan="1">7.4</td><td rowspan="1" colspan="1">4.1</td><td rowspan="1" colspan="1">3.2</td><td rowspan="1" colspan="1">2.2</td><td rowspan="1" colspan="1">2.2</td><td rowspan="1" colspan="1">5.7</td><td rowspan="1" colspan="1">6.2</td><td rowspan="1" colspan="1">5.4</td><td rowspan="1" colspan="1">7.6</td><td rowspan="1" colspan="1">7.1</td><td rowspan="1" colspan="1">1.9</td><td rowspan="1" colspan="1">4.1</td></tr><tr><td rowspan="1" colspan="1">DH-MECN  5259</td><td rowspan="1" colspan="1">Male</td><td rowspan="1" colspan="1">21.4</td><td rowspan="1" colspan="1">6.8</td><td rowspan="1" colspan="1">8.1</td><td rowspan="1" colspan="1">9.1</td><td rowspan="1" colspan="1">7.7</td><td rowspan="1" colspan="1">4.0</td><td rowspan="1" colspan="1">3.1</td><td rowspan="1" colspan="1">2.6</td><td rowspan="1" colspan="1">2.6</td><td rowspan="1" colspan="1">5.8</td><td rowspan="1" colspan="1">6.5</td><td rowspan="1" colspan="1">5.8</td><td rowspan="1" colspan="1">9.3</td><td rowspan="1" colspan="1">7.9</td><td rowspan="1" colspan="1">2.0</td><td rowspan="1" colspan="1">4.0</td></tr><tr><td rowspan="1" colspan="1">DH-MECN  5258</td><td rowspan="1" colspan="1">Male</td><td rowspan="1" colspan="1">21.2</td><td rowspan="1" colspan="1">7.2</td><td rowspan="1" colspan="1">8.4</td><td rowspan="1" colspan="1">8.1</td><td rowspan="1" colspan="1">6.8</td><td rowspan="1" colspan="1">3.8</td><td rowspan="1" colspan="1">2.8</td><td rowspan="1" colspan="1">2.6</td><td rowspan="1" colspan="1">2.6</td><td rowspan="1" colspan="1">5.3</td><td rowspan="1" colspan="1">5.8</td><td rowspan="1" colspan="1">5.4</td><td rowspan="1" colspan="1">8.8</td><td rowspan="1" colspan="1">7.6</td><td rowspan="1" colspan="1">2.1</td><td rowspan="1" colspan="1">3.8</td></tr><tr><td rowspan="1" colspan="1">DH-MECN  5263</td><td rowspan="1" colspan="1">Male</td><td rowspan="1" colspan="1">21.3</td><td rowspan="1" colspan="1">6.8</td><td rowspan="1" colspan="1">8.0</td><td rowspan="1" colspan="1">8.8</td><td rowspan="1" colspan="1">7.5</td><td rowspan="1" colspan="1">3.6</td><td rowspan="1" colspan="1">3.0</td><td rowspan="1" colspan="1">2.7</td><td rowspan="1" colspan="1">2.7</td><td rowspan="1" colspan="1">5.5</td><td rowspan="1" colspan="1">5.8</td><td rowspan="1" colspan="1">5.3</td><td rowspan="1" colspan="1">7.9</td><td rowspan="1" colspan="1">7.5</td><td rowspan="1" colspan="1">1.8</td><td rowspan="1" colspan="1">3.6</td></tr></tbody></table></table-wrap></tp:treatment-sec><tp:treatment-sec><!--Section generated to contain objects referenced in tp:taxon-treatment.--><fig id="F9" position="float" orientation="portrait"><label>Figure 9.</label><caption><p>Distribution of <italic><tp:taxon-name>Osornophryne simpsoni</tp:taxon-name></italic> sp. n. (white circles) in Ecuador.</p></caption><graphic xmlns:xlink="http://www.w3.org/1999/xlink" xlink:href="ZooKeys-108-073-g009.jpg" position="float" orientation="portrait" xlink:type="simple"/></fig></tp:treatment-sec><ref-list><ref id="B34"><mixed-citation xmlns:xlink="http://www.w3.org/1999/xlink" xlink:type="simple"><person-group><name name-style="western"><surname>Wiens</surname><given-names>JJ</given-names></name></person-group> (<year>2004</year>)<article-title> Speciation and ecology revisited: phylogenetic niche conservatism and the origin of species.</article-title><source>Evolution</source><volume>58</volume>:<fpage>193</fpage>-<lpage>197</lpage>.</mixed-citation></ref><ref id="B29"><mixed-citation xmlns:xlink="http://www.w3.org/1999/xlink" xlink:type="simple"><person-group><name name-style="western"><surname>Simpson</surname><given-names>GG</given-names></name></person-group> (<year>1961</year>)<source> Principles of Animal Taxonomy.</source><publisher-name>Columbia University Press</publisher-name>, <publisher-loc>New York</publisher-loc>.</mixed-citation></ref><ref id="B35"><mixed-citation xmlns:xlink="http://www.w3.org/1999/xlink" xlink:type="simple"><person-group><name name-style="western"><surname>Wiley</surname><given-names>EO</given-names></name></person-group> (<year>1978</year>)<article-title> The evolutionary species concept reconsidered.</article-title><source>Systematic Zoology</source><volume>27</volume>:<fpage>17</fpage>-<lpage>26</lpage>. <ext-link ext-link-type="uri" xlink:href="http://dx.doi.org/10.2307/2412809" xlink:type="simple">doi:10.2307/2412809</ext-link></mixed-citation></ref><ref id="B21"><mixed-citation xmlns:xlink="http://www.w3.org/1999/xlink" xlink:type="simple"><person-group><name name-style="western"><surname>Padial</surname><given-names>JM</given-names></name><name name-style="western"><surname>Castroviejo-Fisher</surname><given-names>S</given-names></name><name name-style="western"><surname>Köhler</surname><given-names>J</given-names></name><name name-style="western"><surname>Vilà</surname><given-names>C</given-names></name><name name-style="western"><surname>Chaparro</surname><given-names>JC</given-names></name><name name-style="western"><surname>De la Riva</surname><given-names>I</given-names></name></person-group> (<year>2009</year>)<article-title> Deciphering the products of evolution at the species level: the need for an integrative taxonomy.</article-title><source>Zoologica Scripta</source><volume>38</volume>:<fpage>431</fpage>-<lpage>447</lpage>. <ext-link ext-link-type="uri" xlink:href="http://dx.doi.org/10.1111/j.1463-6409.2008.00381.x" xlink:type="simple">doi:10.1111/j.1463-6409.2008.00381.x</ext-link></mixed-citation></ref></ref-list></tp:taxon-treatment>
